# Supplementary material for: Penalized Reduced Rank Regression for Multi‐Outcome Survival Data Supports a Common Metabolic Risk Score for Age‐Related Diseases
Source: Stat Med. 2025 Jul 15;44(15-17):e70156. doi: 10.1002/sim.70156 (PMC12261392; doi:10.1002/sim.70156)
Supplement: Supplementary file 9 — Data S9. Supporting Information S9. [file SIM-44-0-s002.zip]

Archive with 8 entries (6 files):
- SuppInfo_code_penalized_survRRR/penalized_survRRR-main/
- SuppInfo_code_penalized_survRRR/penalized_survRRR-main/penalized_survRRR-main/
- SuppInfo_code_penalized_survRRR/penalized_survRRR-main/penalized_survRRR-main/create_simulated_dataset.Rmd
- SuppInfo_code_penalized_survRRR/penalized_survRRR-main/penalized_survRRR-main/example_analysis.Rmd
- SuppInfo_code_penalized_survRRR/penalized_survRRR-main/penalized_survRRR-main/penalized_survRRR.Rproj
- SuppInfo_code_penalized_survRRR/penalized_survRRR-main/penalized_survRRR-main/README.txt
- SuppInfo_code_penalized_survRRR/penalized_survRRR-main/penalized_survRRR-main/simdat.RData
- SuppInfo_code_penalized_survRRR/penalized_survRRR-main/penalized_survRRR-main/survRRR_functions.R
