# Supplementary material for: Penalized Reduced Rank Regression for Multi‐Outcome Survival Data Supports a Common Metabolic Risk Score for Age‐Related Diseases
Source: Stat Med. 2025 Jul 15;44(15-17):e70156. doi: 10.1002/sim.70156 (PMC12261392; doi:10.1002/sim.70156)
Supplement: Supplementary file 9 — Data S9. Supporting Information S9. [file SIM-44-0-s002.zip › SuppInfo_code_penalized_survRRR/penalized_survRRR-main/penalized_survRRR-main/README.txt]

This repository contains an illustration of how to use the R-function pen.survrrr, meant to penalized reduced rank regression model for survival data (penalized survRRR). 

The function is illustrated on a simulated example dataset (simdat.RData, created using create_simulated_dataset.Rmd). 

The analysis can be found in example_analysis.Rmd. 
